# Supplementary material for: Genomic variation in macrophage-cultured European porcine reproductive and respiratory syndrome virus Olot/91 revealed using ultra-deep next generation sequencing
Source: Virol J. 2014 Mar 4;11:42. doi: 10.1186/1743-422X-11-42 (PMC3945042; doi:10.1186/1743-422X-11-42)
Supplement: Additional file 1: Table S1 — Annotation of Single-nucleotide variants detected in the mixed Olot/91 population. (A) SNPs detected in comparison to the reference LV strain. (B) Rare variants detected in comparison to the major Olot/91 strain. [file 1743-422X-11-42-S1.xls]

## Sheet: Olot-91
Table S1a. Single-nucleotide variants detected in Olot/91 in comparison to the reference LV strain
POSITION	REF (M96262)	ALT (olot/91)	CONSEQUENCE	RESIDUE CHANGE*	FREQUENCY	GENE FEATURE	MISC. ANNOTATION
32	G	A	Non-Coding	-	1	5'-UTR	-
52	A	G	Non-Coding	-	1	5'-UTR	-
134	T	C	Non-Coding	-	1	5'-UTR	-
332	A	G	Synonymous	-	0.997	NSP1 (ORF1a)	-
355	G	C	Non-Synonymous	G45A	1	NSP1 (ORF1a)	-
360	G	A	Non-Synonymous	V47I	1	NSP1 (ORF1a)	-
382	G	A	Non-Synonymous	R54K	1	NSP1 (ORF1a)	-
383	G	A	Synonymous	-	1	NSP1 (ORF1a)	-
428	A	G	Synonymous	-	1	NSP1 (ORF1a)	-
461	T	C	Synonymous	-	1	NSP1 (ORF1a)	-
462	G	A	Non-Synonymous	V81I	1	NSP1 (ORF1a)	-
464	T	C	Synonymous	-	1	NSP1 (ORF1a)	-
470	T	C	Synonymous	-	1	NSP1 (ORF1a)	-
479	T	C	Synonymous	-	0.997	NSP1 (ORF1a)	-
515	T	C	Synonymous	-	1	NSP1 (ORF1a)	-
518	G	A	Synonymous	-	1	NSP1 (ORF1a)	-
520	A	G	Non-Synonymous	K100R	1	NSP1 (ORF1a)	-
533	T	G	Synonymous	-	1	NSP1 (ORF1a)	-
545	C	T	Synonymous	-	0.998	NSP1 (ORF1a)	-
557	A	T	Synonymous	-	0.988	NSP1 (ORF1a)	-
643	T	A	Non-Synonymous	F141Y	1	NSP1 (ORF1a)	-
644	T	C	Synonymous	-	1	NSP1 (ORF1a)	-
647	G	C	Synonymous	-	1	NSP1 (ORF1a)	-
665	C	T	Synonymous	-	1	NSP1 (ORF1a)	-
672	C	T	Non-Synonymous	P151S	0.998	NSP1 (ORF1a)	-
701	T	G	Synonymous	-	1	NSP1 (ORF1a)	-
707	G	A	Synonymous	-	0.997	NSP1 (ORF1a)	-
767	C	T	Synonymous	-	0.997	NSP1 (ORF1a)	-
773	C	T	Synonymous	-	0.997	NSP1 (ORF1a)	-
782	G	A	Synonymous	-	0.992	NSP1 (ORF1a)	-
784	A	G	Non-Synonymous	K188R	0.994	NSP1 (ORF1a)	-
803	C	T	Synonymous	-	0.998	NSP1 (ORF1a)	-
809	C	T	Synonymous	-	0.995	NSP1 (ORF1a)	-
811	T	C	Non-Synonymous	L197P	0.995	NSP1 (ORF1a)	-
815	C	T	Synonymous	-	0.995	NSP1 (ORF1a)	-
864	C	T	Synonymous	-	0.994	NSP1 (ORF1a)	-
884	G	A	Synonymous	-	0.998	NSP1 (ORF1a)	-
938	C	T	Synonymous	-	0.992	NSP1 (ORF1a)	B-cell epitope
970	C	T	Non-Synonymous	P250L	0.987	NSP1 (ORF1a)	B-cell epitope
1010	T	C	Synonymous	-	0.984	NSP1 (ORF1a)	-
1022	G	A	Synonymous	-	0.992	NSP1 (ORF1a)	-
1078	T	C	Non-Synonymous	V286A	1	NSP1 (ORF1a)	-
1089	T	C	Non-Synonymous	C290R	1	NSP1 (ORF1a)	-
1104	C	T	Synonymous	-	1	NSP1 (ORF1a)	-
1106	A	G	Synonymous	-	1	NSP1 (ORF1a)	-
1111	A	G	Non-Synonymous	D297G	1	NSP1 (ORF1a)	-
1144	A	C	Non-Synonymous	H308P	0.996	NSP1 (ORF1a)	-
1148	T	C	Synonymous	-	0.996	NSP1 (ORF1a)	-
1172	A	G	Synonymous	-	1	NSP1 (ORF1a)	-
1177	G	A	Non-Synonymous	R319H	0.997	NSP1 (ORF1a)	-
1196	C	T	Synonymous	-	0.997	NSP1 (ORF1a)	-
1208	T	C	Synonymous	-	0.991	NSP1 (ORF1a)	-
1220	T	C	Synonymous	-	0.995	NSP1 (ORF1a)	-
1265	G	T	Synonymous	-	0.988	NSP1 (ORF1a)	-
1272	G	A	Non-Synonymous	D351S	0.99	NSP1 (ORF1a)	-
1273	A	G	Non-Synonymous	D351S	0.99	NSP1 (ORF1a)	-
1289	C	T	Synonymous	-	0.993	NSP1 (ORF1a)	-
1301	A	G	Synonymous	-	0.99	NSP1 (ORF1a)	-
1319	G	A	Synonymous	-	0.989	NSP1 (ORF1a)	-
1325	A	C	Synonymous	-	0.983	NSP1 (ORF1a)	-
1328	G	A	Synonymous	-	0.987	NSP1 (ORF1a)	-
1334	C	T	Synonymous	-	1	NSP1 (ORF1a)	-
1338	T	C	Non-Synonymous	S373L	0.989	NSP1 (ORF1a)	-
1339	C	T	Non-Synonymous	S373L	1	NSP1 (ORF1a)	-
1349	T	C	Synonymous	-	0.992	NSP1 (ORF1a)	-
1361	G	A	Synonymous	-	0.989	NSP1 (ORF1a)	-
1391	G	A	Synonymous	-	0.991	NSP2 (ORF1a)	-
1402	A	G	Non-Synonymous	K394R	0.991	NSP2 (ORF1a)	-
1424	G	A	Synonymous	-	0.997	NSP2 (ORF1a)	-
1451	C	T	Synonymous	-	0.997	NSP2 (ORF1a)	-
1453	T	A	Non-Synonymous	L411Q	0.99	NSP2 (ORF1a)	-
1469	T	C	Synonymous	-	1	NSP2 (ORF1a)	-
1471	G	A	Non-Synonymous	G417E	0.997	NSP2 (ORF1a)	-
1484	C	T	Synonymous	-	0.997	NSP2 (ORF1a)	-
1508	T	C	Synonymous	-	0.996	NSP2 (ORF1a)	Active site for Nsp2 cysteine proteinase activity
1533	A	G	Non-Synonymous	M438V	0.996	NSP2 (ORF1a)	-
1545	A	G	Non-Synonymous	I442V	1	NSP2 (ORF1a)	-
1547	A	G	Non-Synonymous	I442V	1	NSP2 (ORF1a)	-
1552	G	A	Non-Synonymous	G444D	1	NSP2 (ORF1a)	-
1616	T	C	Synonymous	-	0.996	NSP2 (ORF1a)	B-cell epitope
1631	T	C	Synonymous	-	0.996	NSP2 (ORF1a)	-
1640	A	G	Synonymous	-	1	NSP2 (ORF1a)	-
1642	G	A	Non-Synonymous	R474Q	0.996	NSP2 (ORF1a)	-
1649	T	C	Synonymous	-	0.996	NSP2 (ORF1a)	-
1658	G	A	Synonymous	-	0.996	NSP2 (ORF1a)	-
1679	T	C	Synonymous	-	1	NSP2 (ORF1a)	-
1706	C	T	Synonymous	-	0.996	NSP2 (ORF1a)	-
1715	C	T	Synonymous	-	0.993	NSP2 (ORF1a)	Active site for Nsp2 cysteine proteinase activity
1724	A	G	Synonymous	-	1	NSP2 (ORF1a)	-
1734	T	C	Non-Synonymous	S505P	0.985	NSP2 (ORF1a)	-
1745	T	C	Synonymous	-	0.994	NSP2 (ORF1a)	-
1766	A	G	Synonymous	-	1	NSP2 (ORF1a)	-
1781	T	C	Synonymous	-	1	NSP2 (ORF1a)	-
1797	G	A	Non-Synonymous	V526I	1	NSP2 (ORF1a)	-
1811	T	C	Synonymous	-	0.998	NSP2 (ORF1a)	-
1816	C	A	Non-Synonymous	A532E	0.998	NSP2 (ORF1a)	-
1841	C	T	Synonymous	-	0.998	NSP2 (ORF1a)	-
1871	C	T	Synonymous	-	0.995	NSP2 (ORF1a)	-
1877	T	C	Synonymous	-	0.998	NSP2 (ORF1a)	-
1886	C	T	Synonymous	-	0.993	NSP2 (ORF1a)	-
1892	T	C	Synonymous	-	0.998	NSP2 (ORF1a)	-
1913	T	C	Synonymous	-	0.997	NSP2 (ORF1a)	-
1916	A	G	Synonymous	-	0.991	NSP2 (ORF1a)	-
1919	T	C	Synonymous	-	0.997	NSP2 (ORF1a)	-
1929	T	A	Non-Synonymous	F570I	0.993	NSP2 (ORF1a)	-
1931	C	T	Synonymous	-	0.993	NSP2 (ORF1a)	-
1940	C	T	Synonymous	-	0.991	NSP2 (ORF1a)	-
1988	T	C	Synonymous	-	0.997	NSP2 (ORF1a)	-
2006	A	G	Synonymous	-	0.994	NSP2 (ORF1a)	-
2021	A	G	Synonymous	-	0.995	NSP2 (ORF1a)	-
2049	A	G	Non-Synonymous	I610V	0.993	NSP2 (ORF1a)	-
2126	T	C	Synonymous	-	0.996	NSP2 (ORF1a)	-
2138	G	A	Synonymous	-	1	NSP2 (ORF1a)	-
2156	G	T	Synonymous	-	0.998	NSP2 (ORF1a)	-
2165	T	C	Synonymous	-	0.996	NSP2 (ORF1a)	-
2181	T	C	Synonymous	-	0.998	NSP2 (ORF1a)	-
2187	G	A	Non-Synonymous	D656N	0.996	NSP2 (ORF1a)	-
2191	T	C	Non-Synonymous	F657S	0.996	NSP2 (ORF1a)	-
2192	C	T	Synonymous	-	0.998	NSP2 (ORF1a)	-
2201	A	G	Synonymous	-	0.994	NSP2 (ORF1a)	-
2225	C	T	Synonymous	-	0.996	NSP2 (ORF1a)	-
2228	C	T	Synonymous	-	0.998	NSP2 (ORF1a)	-
2232	G	A	Non-Synonymous	A671T	0.998	NSP2 (ORF1a)	-
2255	T	C	Synonymous	-	0.998	NSP2 (ORF1a)	-
2256	G	A	Non-Synonymous	A679T	0.993	NSP2 (ORF1a)	-
2258	A	C	Synonymous	-	0.998	NSP2 (ORF1a)	-
2260	A	G	Non-Synonymous	K680R	0.998	NSP2 (ORF1a)	-
2282	G	A	Synonymous	-	0.995	NSP2 (ORF1a)	-
2298	A	G	Non-Synonymous	S693G	0.989	NSP2 (ORF1a)	B-cell epitope
2341	C	T	Non-Synonymous	P707L	0.998	NSP2 (ORF1a)	B-cell epitope
2356	T	C	Non-Synonymous	V712A	0.994	NSP2 (ORF1a)	B-cell epitope
2374	A	C	Non-Synonymous	E718A	0.994	NSP2 (ORF1a)	B-cell epitope
2391	G	A	Non-Synonymous	G724S	0.997	NSP2 (ORF1a)	-
2422	A	G	Non-Synonymous	E734G	0.994	NSP2 (ORF1a)	-
2428	C	T	Non-Synonymous	A736V	1	NSP2 (ORF1a)	T-cell epitope
2435	C	T	Synonymous	-	0.994	NSP2 (ORF1a)	T-cell epitope
2442	G	A	Non-Synonymous	G741S	1	NSP2 (ORF1a)	T-cell epitope
2446	T	C	Non-Synonymous	L742P	0.997	NSP2 (ORF1a)	T-cell epitope
2464	G	A	Non-Synonymous	G748E	0.997	NSP2 (ORF1a)	T-cell epitope
2472	T	C	Non-Synonymous	S751P	1	NSP2 (ORF1a)	-
2484	C	T	Non-Synonymous	P755S	0.994	NSP2 (ORF1a)	B-cell epitope
2494	A	G	Non-Synonymous	E758G	0.968	NSP2 (ORF1a)	B-cell epitope
2503	T	C	Non-Synonymous	L761P	0.988	NSP2 (ORF1a)	B-cell epitope
2508	A	G	Non-Synonymous	S763G	0.987	NSP2 (ORF1a)	B-cell epitope
2511	C	T	Non-Synonymous	R764W	1	NSP2 (ORF1a)	B-cell epitope
2516	A	G	Synonymous	-	0.983	NSP2 (ORF1a)	B-cell epitope
2541	C	T	Non-Synonymous	P774S	0.986	NSP2 (ORF1a)	B-cell epitope
2548	C	T	Non-Synonymous	P776L	0.985	NSP2 (ORF1a)	B-cell epitope
2550	G	A	Non-Synonymous	A777T	0.985	NSP2 (ORF1a)	B-cell epitope
2552	T	A	Synonymous	-	0.985	NSP2 (ORF1a)	B-cell epitope
2553	T	G	Non-Synonymous	S778A	1	NSP2 (ORF1a)	B-cell epitope
2591	C	T	Synonymous	-	0.979	NSP2 (ORF1a)	B-cell epitope
2602	A	G	Non-Synonymous	D794G	0.989	NSP2 (ORF1a)	B-cell epitope
2603	T	C	Synonymous	-	0.987	NSP2 (ORF1a)	B-cell epitope
2618	C	T	Synonymous	-	0.993	NSP2 (ORF1a)	B-cell epitope
2625	G	A	Non-Synonymous	V802I	0.99	NSP2 (ORF1a)	B-cell epitope
2636	T	C	Synonymous	-	0.977	NSP2 (ORF1a)	B-cell epitope
2645	G	A	Synonymous	-	1	NSP2 (ORF1a)	-
2646	G	A	Non-Synonymous	G809R	0.992	NSP2 (ORF1a)	-
2656	T	C	Non-Synonymous	L812P	0.991	NSP2 (ORF1a)	-
2658	T	C	Non-Synonymous	C813R	0.994	NSP2 (ORF1a)	-
2688	G	A	Non-Synonymous	G823S	0.993	NSP2 (ORF1a)	-
2706	T	C	Synonymous	-	0.994	NSP2 (ORF1a)	-
2714	A	G	Synonymous	-	1	NSP2 (ORF1a)	-
2731	T	C	Non-Synonymous	L837P	0.986	NSP2 (ORF1a)	-
2759	C	T	Synonymous	-	1	NSP2 (ORF1a)	B-cell epitope
2792	T	C	Synonymous	-	0.995	NSP2 (ORF1a)	-
2802	C	T	Non-Synonymous	H861Y	1	NSP2 (ORF1a)	-
2813	C	T	Synonymous	-	0.995	NSP2 (ORF1a)	-
2822	C	T	Synonymous	-	1	NSP2 (ORF1a)	-
2837	A	G	Synonymous	-	0.962	NSP2 (ORF1a)	-
2838	A	G	Non-Synonymous	N873G	1	NSP2 (ORF1a)	-
2839	A	G	Non-Synonymous	A881V	1	NSP2 (ORF1a)	-
2863	C	T	Non-Synonymous	A881V	0.996	NSP2 (ORF1a)	-
2885	T	C	Synonymous	-	1	NSP2 (ORF1a)	-
2930	G	A	Synonymous	-	1	NSP2 (ORF1a)	-
2939	C	T	Synonymous	-	0.994	NSP2 (ORF1a)	-
2945	T	C	Synonymous	-	0.989	NSP2 (ORF1a)	-
2958	A	G	Non-Synonymous	T913A	0.997	NSP2 (ORF1a)	B-cell epitope
2972	C	T	Synonymous	-	0.997	NSP2 (ORF1a)	B-cell epitope
2980	T	G	Non-Synonymous	V920G	0.997	NSP2 (ORF1a)	B-cell epitope
2981	A	G	Synonymous	-	1	NSP2 (ORF1a)	B-cell epitope
2982	G	A	Non-Synonymous	V921I	0.994	NSP2 (ORF1a)	B-cell epitope
2993	C	T	Synonymous	-	0.995	NSP2 (ORF1a)	B-cell epitope
3020	T	C	Synonymous	-	0.997	NSP2 (ORF1a)	B-cell epitope
3029	A	T	Synonymous	-	0.99	NSP2 (ORF1a)	B-cell epitope
3053	T	C	Synonymous	-	0.996	NSP2 (ORF1a)	-
3059	T	A	Synonymous	-	0.989	NSP2 (ORF1a)	-
3110	A	G	Synonymous	-	0.994	NSP2 (ORF1a)	-
3122	C	T	Synonymous	-	0.994	NSP2 (ORF1a)	-
3188	A	G	Synonymous	-	1	NSP2 (ORF1a)	-
3251	T	C	Synonymous	-	0.987	NSP2 (ORF1a)	-
3275	T	C	Synonymous	-	0.979	NSP2 (ORF1a)	-
3300	A	G	Non-Synonymous	S1027G	0.988	NSP2 (ORF1a)	-
3305	C	T	Synonymous	-	0.992	NSP2 (ORF1a)	-
3332	A	G	Synonymous	-	0.996	NSP2 (ORF1a)	B-cell epitope
3341	T	C	Synonymous	-	0.988	NSP2 (ORF1a)	B-cell epitope
3344	G	A	Synonymous	-	0.988	NSP2 (ORF1a)	B-cell epitope
3356	G	A	Synonymous	-	0.991	NSP2 (ORF1a)	B-cell epitope
3367	C	T	Non-Synonymous	P1049L	0.98	NSP2 (ORF1a)	B-cell epitope
3385	T	C	Non-Synonymous	V1055A	0.991	NSP2 (ORF1a)	B-cell epitope
3389	T	C	Synonymous	-	0.991	NSP2 (ORF1a)	B-cell epitope
3397	T	C	Non-Synonymous	I1059T	0.996	NSP2 (ORF1a)	-
3419	C	T	Synonymous	-	0.988	NSP2 (ORF1a)	-
3447	G	A	Non-Synonymous	G1076R	0.986	NSP2 (ORF1a)	-
3449	G	A	Synonymous	-	0.981	NSP2 (ORF1a)	-
3455	C	T	Synonymous	-	0.986	NSP2 (ORF1a)	-
3460	C	T	Non-Synonymous	A1080V	0.978	NSP2 (ORF1a)	-
3468	T	C	Non-Synonymous	F1083L	0.979	NSP2 (ORF1a)	-
3491	C	T	Synonymous	-	0.996	NSP2 (ORF1a)	-
3507	C	A	Non-Synonymous	L1096I	0.996	NSP2 (ORF1a)	-
3540	A	G	Non-Synonymous	I1107V	0.995	NSP2 (ORF1a)	-
3542	C	T	Synonymous	-	0.995	NSP2 (ORF1a)	-
3545	C	T	Synonymous	-	1	NSP2 (ORF1a)	-
3546	C	G	Non-Synonymous	Q1109E	0.995	NSP2 (ORF1a)	-
3550	G	A	Non-Synonymous	R1110H	0.995	NSP2 (ORF1a)	-
3554	T	C	Synonymous	-	1	NSP2 (ORF1a)	-
3560	A	G	Synonymous	-	0.995	NSP2 (ORF1a)	-
3561	T	C	Non-Synonymous	W1114R	0.995	NSP2 (ORF1a)	-
3584	C	T	Synonymous	-	1	NSP2 (ORF1a)	-
3623	C	T	Synonymous	-	1	NSP2 (ORF1a)	-
3645	T	C	Synonymous	-	0.995	NSP2 (ORF1a)	-
3659	C	T	Synonymous	-	1	NSP2 (ORF1a)	-
3675	T	C	Synonymous	-	1	NSP2 (ORF1a)	-
3695	G	A	Synonymous	-	1	NSP2 (ORF1a)	-
3696	A	G	Non-Synonymous	I1159V	1	NSP2 (ORF1a)	-
3704	A	G	Synonymous	-	0.995	NSP2 (ORF1a)	-
3734	T	C	Synonymous	-	1	NSP2 (ORF1a)	-
3758	T	C	Synonymous	-	0.987	NSP2 (ORF1a)	-
3810	A	G	Non-Synonymous	N1197D	1	NSP2 (ORF1a)	-
3923	A	G	Synonymous	-	1	NSP2 (ORF1a)	-
3984	C	T	Non-Synonymous	L1255F	1	NSP3 (ORF1a)	-
3987	C	T	Synonymous	-	1	NSP3 (ORF1a)	-
4103	T	C	Synonymous	-	1	NSP3 (ORF1a)	-
4109	A	G	Synonymous	-	0.992	NSP3 (ORF1a)	-
4112	T	C	Synonymous	-	1	NSP3 (ORF1a)	-
4115	T	C	Synonymous	-	0.985	NSP3 (ORF1a)	-
4118	C	T	Synonymous	-	0.989	NSP3 (ORF1a)	-
4127	C	T	Synonymous	-	0.991	NSP3 (ORF1a)	-
4135	T	C	Non-Synonymous	V1305A	0.976	NSP3 (ORF1a)	-
4145	A	G	Synonymous	-	1	NSP3 (ORF1a)	-
4154	T	C	Synonymous	-	0.981	NSP3 (ORF1a)	-
4157	T	C	Synonymous	-	0.968	NSP3 (ORF1a)	-
4167	A	G	Non-Synonymous	T1316V	0.995	NSP3 (ORF1a)	-
4168	C	T	Non-Synonymous	T1316V	0.986	NSP3 (ORF1a)	-
4202	G	A	Synonymous	-	0.993	NSP3 (ORF1a)	-
4217	C	T	Synonymous	-	0.998	NSP3 (ORF1a)	-
4238	C	T	Synonymous	-	1	NSP3 (ORF1a)	-
4247	A	G	Synonymous	-	0.993	NSP3 (ORF1a)	-
4292	G	A	Non-Synonymous	M1357I	1	NSP3 (ORF1a)	-
4313	T	C	Synonymous	-	0.988	NSP3 (ORF1a)	-
4322	C	T	Synonymous	-	0.991	NSP3 (ORF1a)	-
4337	T	C	Synonymous	-	1	NSP3 (ORF1a)	-
4349	G	A	Synonymous	-	0.988	NSP3 (ORF1a)	-
4373	C	T	Synonymous	-	0.983	NSP3 (ORF1a)	-
4385	G	A	Synonymous	-	0.983	NSP3 (ORF1a)	-
4388	T	C	Synonymous	-	1	NSP3 (ORF1a)	-
4389	A	C	Non-Synonymous	T1390P	0.983	NSP3 (ORF1a)	-
4403	T	C	Synonymous	-	1	NSP3 (ORF1a)	-
4421	C	T	Synonymous	-	0.995	NSP3 (ORF1a)	-
4439	C	T	Synonymous	-	1	NSP3 (ORF1a)	-
4460	A	G	Synonymous	-	1	NSP3 (ORF1a)	-
4470	G	A	Non-Synonymous	V1417I	1	NSP3 (ORF1a)	-
4502	G	A	Synonymous	-	1	NSP3 (ORF1a)	-
4523	A	G	Synonymous	-	0.987	NSP3 (ORF1a)	-
4535	T	C	Synonymous	-	1	NSP3 (ORF1a)	-
4538	G	A	Synonymous	-	1	NSP3 (ORF1a)	-
4570	C	T	Non-Synonymous	T1450I	0.997	NSP3 (ORF1a)	-
4587	A	G	Non-Synonymous	I1456V	0.995	NSP3 (ORF1a)	-
4645	C	T	Non-Synonymous	A1475V	1	NSP3 (ORF1a)	-
4658	T	C	Synonymous	-	1	NSP3 (ORF1a)	-
4670	C	T	Synonymous	-	1	NSP3 (ORF1a)	-
4685	A	G	Synonymous	-	1	NSP3 (ORF1a)	-
4709	A	G	Synonymous	-	1	NSP3 (ORF1a)	-
4713	G	T	Non-Synonymous	A1498S	1	NSP3 (ORF1a)	-
4749	A	G	Non-Synonymous	T1510A	0.99	NSP3 (ORF1a)	-
4802	G	A	Synonymous	-	0.993	NSP3 (ORF1a)	-
4811	G	A	Synonymous	-	1	NSP3 (ORF1a)	-
4815	T	C	Synonymous	-	0.997	NSP3 (ORF1a)	-
4901	C	T	Synonymous	-	0.997	NSP3 (ORF1a)	-
4947	G	A	Non-Synonymous	A1576T	0.998	NSP3 (ORF1a)	-
4970	C	T	Synonymous	-	0.998	NSP3 (ORF1a)	-
5000	G	A	Synonymous	-	0.996	NSP3 (ORF1a)	-
5009	T	C	Synonymous	-	0.996	NSP3 (ORF1a)	-
5024	T	C	Synonymous	-	0.995	NSP3 (ORF1a)	-
5039	G	A	Synonymous	-	0.993	NSP3 (ORF1a)	-
5048	C	T	Synonymous	-	0.997	NSP3 (ORF1a)	-
5076	A	G	Non-Synonymous	I1619V	0.992	NSP3 (ORF1a)	-
5096	T	C	Synonymous	-	0.995	NSP3 (ORF1a)	-
5105	T	C	Synonymous	-	0.997	NSP3 (ORF1a)	-
5112	A	G	Non-Synonymous	I1631V	1	NSP3 (ORF1a)	-
5177	G	A	Synonymous	-	0.992	NSP3 (ORF1a)	-
5198	G	A	Synonymous	-	0.994	NSP3 (ORF1a)	-
5201	C	A	Synonymous	-	0.996	NSP3 (ORF1a)	-
5222	T	C	Synonymous	-	0.998	NSP3 (ORF1a)	-
5231	C	T	Synonymous	-	0.996	NSP3 (ORF1a)	-
5240	A	G	Synonymous	-	0.996	NSP3 (ORF1a)	-
5252	T	C	Synonymous	-	1	NSP3 (ORF1a)	-
5262	T	C	Synonymous	-	1	NSP3 (ORF1a)	-
5264	A	G	Synonymous	-	0.996	NSP3 (ORF1a)	-
5273	C	A	Synonymous	-	0.997	NSP3 (ORF1a)	-
5276	G	A	Synonymous	-	0.998	NSP3 (ORF1a)	-
5297	C	T	Synonymous	-	1	NSP3 (ORF1a)	-
5315	T	C	Synonymous	-	1	NSP4 (ORF1a)	-
5321	A	G	Synonymous	-	1	NSP4 (ORF1a)	-
5348	A	G	Synonymous	-	0.986	NSP4 (ORF1a)	-
5369	A	G	Synonymous	-	0.958	NSP4 (ORF1a)	-
5412	G	A	Non-Synonymous	A1731T	0.995	NSP4 (ORF1a)	-
5441	A	G	Synonymous	-	0.995	NSP4 (ORF1a)	-
5456	C	T	Synonymous	-	0.995	NSP4 (ORF1a)	-
5465	C	T	Synonymous	-	0.996	NSP4 (ORF1a)	-
5522	G	A	Synonymous	-	0.982	NSP4 (ORF1a)	B-cell epitope
5546	T	C	Synonymous	-	0.996	NSP4 (ORF1a)	B-cell epitope
5555	G	A	Synonymous	-	0.998	NSP4 (ORF1a)	-
5570	C	T	Synonymous	-	0.998	NSP4 (ORF1a)	-
5591	T	G	Synonymous	-	1	NSP4 (ORF1a)	-
5603	T	C	Synonymous	-	0.998	NSP4 (ORF1a)	-
5606	C	T	Synonymous	-	1	NSP4 (ORF1a)	-
5615	A	G	Synonymous	-	1	NSP4 (ORF1a)	-
5642	C	T	Synonymous	-	0.998	NSP4 (ORF1a)	-
5660	C	T	Synonymous	-	0.998	NSP4 (ORF1a)	-
5666	C	T	Synonymous	-	0.996	NSP4 (ORF1a)	-
5687	T	C	Synonymous	-	0.996	NSP4 (ORF1a)	-
5693	C	T	Synonymous	-	0.996	NSP4 (ORF1a)	-
5729	G	A	Synonymous	-	0.995	NSP4 (ORF1a)	-
5754	A	T	Non-Synonymous	T1845S	0.994	NSP4 (ORF1a)	-
5789	A	G	Synonymous	-	0.99	NSP4 (ORF1a)	-
5790	C	T	Non-Synonymous	H1857Y	0.991	NSP4 (ORF1a)	-
5801	C	T	Synonymous	-	0.996	NSP4 (ORF1a)	-
5810	T	C	Synonymous	-	0.995	NSP4 (ORF1a)	-
5822	C	T	Synonymous	-	1	NSP4 (ORF1a)	-
5845	T	C	Non-Synonymous	I1875T	0.99	NSP4 (ORF1a)	-
5904	G	A	Non-Synonymous	V1895M	0.996	NSP4 (ORF1a)	-
5924	C	T	Synonymous	-	1	NSP5 (ORF1a)	-
5927	T	C	Synonymous	-	0.993	NSP5 (ORF1a)	-
5960	C	T	Synonymous	-	1	NSP5 (ORF1a)	-
5972	T	C	Synonymous	-	1	NSP5 (ORF1a)	-
6006	T	G	Non-Synonymous	L1929V	1	NSP5 (ORF1a)	-
6041	A	G	Synonymous	-	0.986	NSP5 (ORF1a)	-
6125	A	G	Synonymous	-	0.967	NSP5 (ORF1a)	-
6126	T	G	Non-Synonymous	S1969A	0.989	NSP5 (ORF1a)	-
6142	A	G	Non-Synonymous	K1974R	0.995	NSP5 (ORF1a)	-
6149	T	C	Synonymous	-	0.991	NSP5 (ORF1a)	-
6183	T	C	Synonymous	-	1	NSP5 (ORF1a)	-
6188	A	T	Synonymous	-	0.991	NSP5 (ORF1a)	-
6212	C	T	Synonymous	-	0.998	NSP5 (ORF1a)	-
6255	T	C	Synonymous	-	0.996	NSP5 (ORF1a)	-
6266	C	T	Synonymous	-	0.995	NSP5 (ORF1a)	-
6273	A	G	Non-Synonymous	M2018V	0.993	NSP5 (ORF1a)	-
6283	G	A	Non-Synonymous	C2021Y	0.995	NSP5 (ORF1a)	-
6320	C	T	Synonymous	-	0.995	NSP5 (ORF1a)	-
6329	T	C	Synonymous	-	0.991	NSP5 (ORF1a)	-
6330	C	T	Synonymous	-	0.993	NSP5 (ORF1a)	-
6336	T	C	Synonymous	-	0.991	NSP5 (ORF1a)	-
6392	C	A	Non-Synonymous	S2057R	0.985	NSP5 (ORF1a)	-
6473	A	G	Synonymous	-	0.997	NSP7 (ORF1a)	-
6476	G	A	Synonymous	-	0.986	NSP7 (ORF1a)	-
6500	A	G	Synonymous	-	0.989	NSP7 (ORF1a)	-
6530	A	G	Synonymous	-	0.988	NSP7 (ORF1a)	-
6534	A	G	Non-Synonymous	N2105D	0.992	NSP7 (ORF1a)	-
6578	C	T	Synonymous	-	0.988	NSP7 (ORF1a)	-
6593	A	G	Synonymous	-	0.996	NSP7 (ORF1a)	-
6632	T	C	Synonymous	-	0.996	NSP7 (ORF1a)	-
6638	T	C	Synonymous	-	0.99	NSP7 (ORF1a)	-
6642	A	G	Non-Synonymous	I2141V	0.994	NSP7 (ORF1a)	-
6656	A	G	Synonymous	-	0.994	NSP7 (ORF1a)	-
6663	T	C	Synonymous	-	0.992	NSP7 (ORF1a)	-
6695	C	T	Synonymous	-	0.996	NSP7 (ORF1a)	-
6712	T	C	Non-Synonymous	I2164T	0.994	NSP7 (ORF1a)	-
6725	T	C	Synonymous	-	0.993	NSP7 (ORF1a)	-
6728	T	C	Synonymous	-	0.993	NSP7 (ORF1a)	-
6797	C	T	Synonymous	-	0.997	NSP7 (ORF1a)	-
6800	G	T	Synonymous	-	0.997	NSP7 (ORF1a)	-
6809	C	T	Synonymous	-	0.993	NSP7 (ORF1a)	-
6827	C	A	Synonymous	-	0.997	NSP7 (ORF1a)	-
6839	T	C	Synonymous	-	0.996	NSP7 (ORF1a)	-
6842	T	C	Synonymous	-	0.996	NSP7 (ORF1a)	-
6864	G	A	Non-Synonymous	V2215M	0.996	NSP7 (ORF1a)	-
6876	A	G	Non-Synonymous	T2219A	0.998	NSP7 (ORF1a)	-
6884	C	T	Synonymous	-	0.998	NSP7 (ORF1a)	-
6890	C	T	Synonymous	-	0.993	NSP7 (ORF1a)	-
6893	G	A	Synonymous	-	0.998	NSP7 (ORF1a)	-
6905	T	G	Synonymous	-	0.996	NSP7 (ORF1a)	-
6917	T	C	Synonymous	-	1	NSP7 (ORF1a)	predicted cleavage site; by 3C-like serine proteinase
6920	T	C	Synonymous	-	1	NSP7 (ORF1a)	-
6933	A	G	Non-Synonymous	S2238G	1	NSP7 (ORF1a)	-
6935	C	T	Synonymous	-	1	NSP7 (ORF1a)	-
6944	C	T	Synonymous	-	1	NSP7 (ORF1a)	-
6950	T	C	Synonymous	-	1	NSP7 (ORF1a)	-
6962	G	A	Synonymous	-	0.996	NSP7 (ORF1a)	-
6974	C	T	Synonymous	-	0.998	NSP7 (ORF1a)	-
6996	A	T	Non-Synonymous	N2259C	0.995	NSP7 (ORF1a)	-
6997	A	G	Non-Synonymous	N2259C	1	NSP7 (ORF1a)	-
7001	C	T	Synonymous	-	1	NSP7 (ORF1a)	-
7019	C	T	Synonymous	-	0.998	NSP7 (ORF1a)	-
7023	A	G	Non-Synonymous	I2268V	0.998	NSP7 (ORF1a)	-
7034	G	A	Synonymous	-	1	NSP7 (ORF1a)	-
7037	T	C	Synonymous	-	0.996	NSP7 (ORF1a)	-
7106	C	T	Synonymous	-	1	NSP7 (ORF1a)	-
7143	A	G	Non-Synonymous	T2308A	0.982	NSP7 (ORF1a)	-
7169	G	A	Synonymous	-	0.994	NSP7 (ORF1a)	-
7196	G	A	Synonymous	-	0.983	NSP7 (ORF1a)	-
7227	A	G	Non-Synonymous	I2336V	0.993	NSP7 (ORF1a)	-
7250	C	T	Synonymous	-	1	NSP7 (ORF1a)	-
7277	T	C	Synonymous	-	0.996	NSP8, NSP9 (ORF1a)	predicted cleavage site; by 3C-like serine proteinase
7301	T	A	Synonymous	-	0.989	NSP8, NSP9 (ORF1a)	-
7448	C	T	Synonymous	-	1	NSP9 (ORF1b)	-
7450	A	G	Synonymous	-	1	NSP9 (ORF1b)	-
7455	T	C	Non-Synonymous	V21A	0.993	NSP9 (ORF1b)	-
7456	G	A	Synonymous	-	1	NSP9 (ORF1b)	-
7504	C	T	Synonymous	-	1	NSP9 (ORF1b)	-
7507	A	C	Non-Synonymous	L38F	0.996	NSP9 (ORF1b)	-
7514	T	C	Synonymous	-	1	NSP9 (ORF1b)	-
7534	C	T	Synonymous	-	1	NSP9 (ORF1b)	-
7567	C	T	Synonymous	-	0.996	NSP9 (ORF1b)	-
7600	C	T	Synonymous	-	1	NSP9 (ORF1b)	-
7601	A	G	Non-Synonymous	I70V	1	NSP9 (ORF1b)	-
7633	C	T	Synonymous	-	1	NSP9 (ORF1b)	-
7665	T	C	Non-Synonymous	I91T	1	NSP9 (ORF1b)	-
7672	C	T	Synonymous	-	0.992	NSP9 (ORF1b)	-
7681	A	G	Synonymous	-	0.995	NSP9 (ORF1b)	-
7696	G	A	Synonymous	-	0.992	NSP9 (ORF1b)	-
7714	T	C	Synonymous	-	0.99	NSP9 (ORF1b)	-
7762	A	G	Synonymous	-	0.994	NSP9 (ORF1b)	T-cell epitope
7777	C	T	Synonymous	-	0.99	NSP9 (ORF1b)	T-cell epitope
7801	G	A	Synonymous	-	0.986	NSP9 (ORF1b)	-
7825	T	C	Synonymous	-	0.989	NSP9 (ORF1b)	-
7843	T	C	Synonymous	-	0.986	NSP9 (ORF1b)	T-cell epitope
7846	G	A	Synonymous	-	0.988	NSP9 (ORF1b)	T-cell epitope
7900	A	G	Synonymous	-	0.998	NSP9 (ORF1b)	-
7912	T	C	Synonymous	-	0.99	NSP9 (ORF1b)	-
7933	A	T	Synonymous	-	0.99	NSP9 (ORF1b)	-
7939	C	T	Synonymous	-	0.993	NSP9 (ORF1b)	-
7972	C	T	Synonymous	-	0.995	NSP9 (ORF1b)	-
7996	A	G	Synonymous	-	0.998	NSP9 (ORF1b)	-
7999	T	C	Synonymous	-	1	NSP9 (ORF1b)	-
8032	C	T	Synonymous	-	0.997	NSP9 (ORF1b)	-
8035	T	C	Synonymous	-	0.999	NSP9 (ORF1b)	-
8038	T	A	Synonymous	-	0.996	NSP9 (ORF1b)	-
8073	G	A	Non-Synonymous	R227H	0.996	NSP9 (ORF1b)	-
8087	T	C	Non-Synonymous	F232P	0.997	NSP9 (ORF1b)	-
8088	T	C	Non-Synonymous	F232P	0.998	NSP9 (ORF1b)	-
8089	T	C	Synonymous	-	0.997	NSP9 (ORF1b)	-
8094	G	T	Non-Synonymous	C234F	0.998	NSP9 (ORF1b)	-
8128	G	A	Synonymous	-	0.996	NSP9 (ORF1b)	-
8143	C	T	Synonymous	-	1	NSP9 (ORF1b)	-
8191	A	G	Synonymous	-	0.997	NSP9 (ORF1b)	-
8224	G	A	Synonymous	-	0.983	NSP9 (ORF1b)	-
8278	C	T	Synonymous	-	0.986	NSP9 (ORF1b)	-
8290	G	A	Synonymous	-	0.996	NSP9 (ORF1b)	-
8296	A	G	Synonymous	-	0.986	NSP9 (ORF1b)	-
8308	T	C	Synonymous	-	0.984	NSP9 (ORF1b)	-
8347	T	C	Synonymous	-	0.995	NSP9 (ORF1b)	-
8368	T	C	Synonymous	-	0.989	NSP9 (ORF1b)	-
8383	C	T	Synonymous	-	0.994	NSP9 (ORF1b)	-
8476	T	C	Synonymous	-	0.996	NSP9 (ORF1b)	-
8554	C	T	Synonymous	-	0.983	NSP9 (ORF1b)	-
8599	C	T	Synonymous	-	0.994	NSP9 (ORF1b)	-
8692	T	C	Synonymous	-	0.978	NSP9 (ORF1b)	-
8707	C	T	Synonymous	-	0.983	NSP9 (ORF1b)	-
8782	C	T	Synonymous	-	0.995	NSP9 (ORF1b)	-
8803	T	C	Synonymous	-	0.993	NSP9 (ORF1b)	-
8827	G	A	Synonymous	-	0.995	NSP9 (ORF1b)	-
8881	G	A	Synonymous	-	0.994	NSP9 (ORF1b)	-
8914	G	A	Synonymous	-	0.987	NSP9 (ORF1b)	-
8926	T	C	Synonymous	-	0.98	NSP9 (ORF1b)	-
8929	T	C	Synonymous	-	0.993	NSP9 (ORF1b)	-
8956	A	T	Synonymous	-	0.984	NSP9 (ORF1b)	-
8971	C	T	Synonymous	-	0.993	NSP9 (ORF1b)	-
9009	G	A	Non-Synonymous	R539K	1	NSP9 (ORF1b)	-
9028	C	T	Synonymous	-	1	NSP9 (ORF1b)	-
9109	G	A	Synonymous	-	0.994	NSP9 (ORF1b)	-
9163	T	C	Synonymous	-	0.997	NSP9 (ORF1b)	-
9172	A	G	Synonymous	-	0.995	NSP9 (ORF1b)	-
9175	C	T	Synonymous	-	1	NSP9 (ORF1b)	-
9178	G	A	Synonymous	-	0.994	NSP9 (ORF1b)	-
9187	A	G	Synonymous	-	1	NSP9 (ORF1b)	-
9238	T	C	Synonymous	-	1	ORF1b	-
9250	C	T	Synonymous	-	1	ORF1b	-
9253	C	T	Synonymous	-	1	ORF1b	-
9259	G	A	Synonymous	-	1	ORF1b	-
9265	T	C	Synonymous	-	1	ORF1b	-
9277	A	G	Synonymous	-	1	ORF1b	-
9280	T	C	Synonymous	-	0.997	ORF1b	-
9310	G	A	Synonymous	-	0.986	ORF1b	-
9315	G	A	Non-Synonymous	R641K	1	ORF1b	-
9322	T	C	Synonymous	-	1	ORF1b	-
9334	G	A	Synonymous	-	0.991	NSP10 (ORF1b)	-
9367	A	G	Synonymous	-	1	NSP10 (ORF1b)	-
9374	T	C	Non-Synonymous	Y661H	1	NSP10 (ORF1b)	-
9391	G	A	Synonymous	-	0.996	NSP10 (ORF1b)	-
9418	C	T	Synonymous	-	0.997	NSP10 (ORF1b)	-
9454	T	C	Synonymous	-	1	NSP10 (ORF1b)	-
9479	T	C	Non-Synonymous	S696P	1	NSP10 (ORF1b)	Involved in mRNA transcription process
9544	A	G	Synonymous	-	0.991	NSP10 (ORF1b)	-
9579	G	A	Non-Synonymous	G729D	0.996	NSP10 (ORF1b)	-
9601	T	C	Synonymous	-	0.998	NSP10 (ORF1b)	-
9613	C	T	Synonymous	-	0.996	NSP10 (ORF1b)	-
9674	T	G	Non-Synonymous	S761A	0.999	NSP10 (ORF1b)	-
9682	G	A	Synonymous	-	0.998	NSP10 (ORF1b)	-
9691	A	G	Synonymous	-	0.994	NSP10 (ORF1b)	-
9751	A	G	Synonymous	-	1	NSP10 (ORF1b)	-
9799	C	T	Synonymous	-	0.9975	NSP10 (ORF1b)	-
9803	C	T	Synonymous	-	0.9975	NSP10 (ORF1b)	-
9806	C	T	Synonymous	-	0.9975	NSP10 (ORF1b)	-
9838	C	T	Synonymous	-	0.997	NSP10 (ORF1b)	-
9865	T	C	Synonymous	-	0.999	NSP10 (ORF1b)	-
9907	A	G	Synonymous	-	0.986	NSP10 (ORF1b)	-
9910	C	T	Synonymous	-	0.998	NSP10 (ORF1b)	-
9955	T	C	Synonymous	-	0.989	NSP10 (ORF1b)	T-cell epitope
9962	A	G	Non-Synonymous	I857V	1	NSP10 (ORF1b)	T-cell epitope
9970	C	T	Synonymous	-	0.996	NSP10 (ORF1b)	T-cell epitope
10003	T	C	Synonymous	-	0.995	NSP10 (ORF1b)	T-cell epitope
10018	T	C	Synonymous	-	0.969	NSP10 (ORF1b)	-
10123	C	T	Synonymous	-	1	NSP10 (ORF1b)	-
10141	G	A	Synonymous	-	0.995	NSP10 (ORF1b)	-
10153	T	C	Synonymous	-	0.9953	NSP10 (ORF1b)	-
10171	T	C	Synonymous	-	0.9991	NSP10 (ORF1b)	-
10219	T	C	Synonymous	-	0.9952	NSP10 (ORF1b)	-
10225	T	C	Synonymous	-	1	NSP10 (ORF1b)	-
10234	T	C	Synonymous	-	0.996	NSP10 (ORF1b)	-
10238	G	A	Non-Synonymous	V949I	0.993	NSP10 (ORF1b)	-
10240	G	A	Synonymous	-	0.996	NSP10 (ORF1b)	-
10255	G	A	Synonymous	-	0.995	NSP10 (ORF1b)	-
10261	G	A	Synonymous	-	0.996	NSP10 (ORF1b)	-
10264	C	T	Synonymous	-	0.999	NSP10 (ORF1b)	-
10270	T	G	Synonymous	-	0.997	NSP10 (ORF1b)	-
10291	T	C	Synonymous	-	0.996	NSP10 (ORF1b)	-
10303	C	T	Synonymous	-	0.997	NSP10 (ORF1b)	-
10309	T	A	Synonymous	-	0.999	NSP10 (ORF1b)	-
10330	C	T	Synonymous	-	0.995	NSP10 (ORF1b)	-
10432	G	A	Synonymous	-	0.993	NSP10 (ORF1b)	-
10438	T	C	Synonymous	-	0.994	NSP10 (ORF1b)	-
10453	C	T	Synonymous	-	0.992	NSP10 (ORF1b)	-
10475	T	C	Synonymous	-	0.99	NSP10 (ORF1b)	-
10480	C	T	Synonymous	-	0.99	NSP10 (ORF1b)	-
10483	T	C	Synonymous	-	0.984	NSP10 (ORF1b)	-
10498	T	C	Synonymous	-	0.986	NSP10 (ORF1b)	-
10512	G	A	Non-Synonymous	S1040N	0.991	NSP10 (ORF1b)	-
10564	A	G	Synonymous	-	0.993	NSP10 (ORF1b)	-
10576	T	A	Synonymous	-	0.991	NSP10 (ORF1b)	-
10582	A	G	Synonymous	-	0.963	NSP10 (ORF1b)	-
10612	G	A	Synonymous	-	0.995	NSP10 (ORF1b)	-
10630	A	G	Synonymous	-	0.995	NSP10 (ORF1b)	-
10639	T	C	Synonymous	-	0.991	NSP10 (ORF1b)	-
10648	T	C	Synonymous	-	0.985	NSP10 (ORF1b)	-
10657	G	A	Synonymous	-	0.994	NSP11 (ORF1b)	-
10663	T	C	Synonymous	-	1	NSP11 (ORF1b)	-
10681	G	A	Synonymous	-	0.994	NSP11 (ORF1b)	-
10711	G	A	Synonymous	-	1	NSP11 (ORF1b)	-
10721	A	G	Non-Synonymous	T1110A	1	NSP11 (ORF1b)	-
10726	T	C	Synonymous	-	1	NSP11 (ORF1b)	-
10729	A	G	Synonymous	-	1	NSP11 (ORF1b)	-
10744	G	A	Synonymous	-	0.995	NSP11 (ORF1b)	-
10750	G	A	Synonymous	-	1	NSP11 (ORF1b)	-
10756	T	C	Synonymous	-	1	NSP11 (ORF1b)	-
10762	A	G	Synonymous	-	0.984	NSP11 (ORF1b)	-
10783	T	C	Synonymous	-	0.995	NSP11 (ORF1b)	-
10798	T	C	Synonymous	-	1	NSP11 (ORF1b)	-
10801	A	G	Synonymous	-	0.995	NSP11 (ORF1b)	-
10807	C	T	Synonymous	-	0.996	NSP11 (ORF1b)	-
10834	C	T	Synonymous	-	0.992	NSP11 (ORF1b)	-
10837	C	T	Synonymous	-	0.989	NSP11 (ORF1b)	-
10852	C	T	Synonymous	-	0.986	NSP11 (ORF1b)	-
10864	T	C	Synonymous	-	0.989	NSP11 (ORF1b)	-
10882	C	T	Synonymous	-	1	NSP11 (ORF1b)	-
10892	A	G	Non-Synonymous	T1167A	0.99	NSP11 (ORF1b)	-
10906	G	A	Synonymous	-	0.994	NSP11 (ORF1b)	-
10918	C	T	Synonymous	-	0.994	NSP11 (ORF1b)	-
10924	A	G	Synonymous	-	0.997	NSP11 (ORF1b)	-
10966	T	G	Synonymous	-	0.994	NSP11 (ORF1b)	-
10969	A	T	Synonymous	-	0.997	NSP11 (ORF1b)	-
10978	T	C	Synonymous	-	0.997	NSP11 (ORF1b)	-
10999	G	A	Synonymous	-	0.995	NSP11 (ORF1b)	-
11011	G	C	Synonymous	-	0.881	NSP11 (ORF1b)	-
11029	A	G	Synonymous	-	0.996	NSP11 (ORF1b)	-
11095	T	C	Synonymous	-	0.988	NSP11 (ORF1b)	-
11110	A	G	Synonymous	-	0.988	NSP11 (ORF1b)	-
11122	G	A	Synonymous	-	0.988	NSP11 (ORF1b)	-
11140	C	T	Synonymous	-	0.991	NSP11 (ORF1b)	-
11146	T	C	Synonymous	-	1	NSP11 (ORF1b)	-
11206	C	T	Synonymous	-	0.998	NSP11 (ORF1b)	-
11212	A	G	Synonymous	-	0.994	NSP11 (ORF1b)	-
11236	G	A	Synonymous	-	0.988	NSP11 (ORF1b)	-
11264	T	C	Synonymous	-	0.992	NSP11 (ORF1b)	-
11275	G	A	Synonymous	-	0.981	NSP11 (ORF1b)	-
11278	C	T	Synonymous	-	0.984	NSP11 (ORF1b)	-
11371	G	A	Synonymous	-	0.961	NSP12 (ORF1b)	-
11377	C	T	Synonymous	-	0.965	NSP12 (ORF1b)	-
11381	G	A	Non-Synonymous	D1330N	0.964	NSP12 (ORF1b)	-
11392	A	G	Synonymous	-	0.994	NSP12 (ORF1b)	-
11407	T	C	Synonymous	-	1	NSP12 (ORF1b)	-
11461	C	T	Synonymous	-	0.991	NSP12 (ORF1b)	-
11521	C	T	Synonymous	-	0.975	NSP12 (ORF1b)	-
11545	G	A	Synonymous	-	0.982	NSP12 (ORF1b)	-
11573	G	T	Non-Synonymous	A1394S	0.988	NSP12 (ORF1b)	-
11575	A	T	Synonymous	-	0.988	NSP12 (ORF1b)	-
11695	T	C	Synonymous	-	0.987	NSP12 (ORF1b)	-
11725	T	C	Synonymous	-	0.994	NSP12 (ORF1b)	-
11772	G	A	Non-Synonymous	G1460E	1	NSP12 (ORF1b)	-
11788	T	C	Non-Coding	-	0.995	Intergenic	-
11791	G	A	Non-Coding	-	0.987	Intergenic	-
11792	G	A	Non-Coding	-	1	Intergenic	-
11818	T	C	Non-Synonymous, Synonymous	V8A, -	0.978	GP2a, GP2b (ORF2)	-
11875	T	C	Non-Synonymous, Synonymous	I27T, -	0.986	GP2a, GP2b (ORF2)	-
11880	C	T	Non-Synonymous, Non-Synonymous	P29S, A27V	1	GP2a, GP2b (ORF2)	-
11914	C	T	Non-Synonymous, Synonymous	S40L, -	0.994	GP2a, GP2b (ORF2)	weak B-cell epitope
11917	A	C	Non-Synonymous, Synonymous	Q41P, -	0.988	GP2a, GP2b (ORF2)	weak B-cell epitope
11920	A	C	Non-Synonymous, Synonymous	D42A, -	0.984	GP2a, GP2b (ORF2)	weak B-cell epitope
12023	G	A	Synonymous	-	1	GP2a (ORF2)	-
12029	C	T	Synonymous	-	0.917	GP2a (ORF2)	-
12053	T	C	Synonymous	-	1	GP2a (ORF2)	-
12056	A	T	Synonymous	-	0.992	GP2a (ORF2)	-
12095	T	C	Synonymous	-	0.993	GP2a (ORF2)	-
12102	T	C	Synonymous	-	0.991	GP2a (ORF2)	-
12104	G	A	Synonymous	-	0.998	GP2a (ORF2)	-
12113	G	A	Synonymous	-	0.998	GP2a (ORF2)	-
12180	G	A	Non-Synonymous	G129S	1	GP2a (ORF2)	weak B-cell epitope
12194	C	T	Synonymous	-	0.998	GP2a (ORF2)	weak B-cell epitope
12197	G	A	Synonymous	-	1	GP2a (ORF2)	weak B-cell epitope
12209	G	A	Synonymous	-	0.998	GP2a (ORF2)	weak B-cell epitope
12212	C	T	Synonymous	-	1	GP2a (ORF2)	weak B-cell epitope
12269	T	C	Synonymous	-	0.996	GP2a (ORF2)	-
12284	C	T	Synonymous	-	0.999	GP2a (ORF2)	-
12341	G	A	Synonymous	-	0.996	GP2a (ORF2)	-
12365	C	T	Synonymous	-	0.998	GP2a (ORF2)	-
12371	A	G	Synonymous	-	0.998	GP2a (ORF2)	-
12443	G	A	Synonymous, Non-Synonymous	-, G14S	0.999	GP2a (ORF2), GP3 (ORF3)	-
12489	G	A	Non-Synonymous, Non-Synonymous	A232I, S29N	0.9991	GP2a (ORF2), GP3 (ORF3)	-
12490	C	T	Non-Synonymous, Non-Synonymous	A232I, S29N	0.9972	GP2a (ORF2), GP3 (ORF3)	-
12544	G	A	Synonymous, Synonymous	-	0.996	GP2a (ORF2), GP3 (ORF3)	-
12565	C	T	Synonymous	-	1	GP3 (ORF3)	-
12574	T	C	Synonymous	-	1	GP3 (ORF3)	-
12594	G	A	Non-Synonymous	R64H	0.998	GP3 (ORF3)	B-cell epitope
12601	G	A	Synonymous	-	0.995	GP3 (ORF3)	B-cell epitope
12630	A	G	Non-Synonymous	K76R	0.998	GP3 (ORF3)	B-cell epitope
12640	T	C	Synonymous	-	1	GP3 (ORF3)	B-cell epitope
12655	G	A	Synonymous	-	1	GP3 (ORF3)	B-cell epitope
12675	T	C	Non-Synonymous	L91S	1	GP3 (ORF3)	-
12685	C	T	Synonymous	-	0.998	GP3 (ORF3)	-
12691	C	T	Synonymous	-	0.997	GP3 (ORF3)	-
12700	C	T	Synonymous	-	0.995	GP3 (ORF3)	-
12736	T	C	Synonymous	-	0.991	GP3 (ORF3)	-
12784	G	A	Synonymous	-	1	GP3 (ORF3)	-
12790	G	A	Synonymous	-	0.992	GP3 (ORF3)	-
12793	T	C	Synonymous	-	0.994	GP3 (ORF3)	predicted N-glycosylation
12819	G	A	Non-Synonymous	R139Q	0.993	GP3 (ORF3)	-
12835	T	C	Synonymous	-	0.991	GP3 (ORF3)	-
12852	A	G	Non-Synonymous	H150R	0.992	GP3 (ORF3)	-
12853	C	A	Non-Synonymous	H150R	0.998	GP3 (ORF3)	-
12863	G	A	Non-Synonymous	V154I	0.989	GP3 (ORF3)	-
12873	G	A	Non-Synonymous	G157E	0.997	GP3 (ORF3)	-
12875	C	T	Non-Synonymous	H158Y	0.99	GP3 (ORF3)	-
12877	C	T	Synonymous	-	0.997	GP3 (ORF3)	-
12900	C	T	Non-Synonymous	A166V	0.993	GP3 (ORF3)	-
12901	A	G	Synonymous	-	0.997	GP3 (ORF3)	-
12904	T	C	Synonymous	-	0.998	GP3 (ORF3)	-
12910	C	T	Synonymous	-	0.993	GP3 (ORF3)	-
12931	T	C	Synonymous	-	0.791	GP3 (ORF3)	-
12959	C	T	Non-Synonymous, Non-Synonymous	L186F, T5I	0.998	GP3 (ORF3), GP4 (ORF4)	-
12967	T	C	Synonymous, Non-Synonymous	-, F8L	0.998	GP3 (ORF3), GP4 (ORF4)	-
12988	A	T	Synonymous, Non-Synonymous	-, I15F	0.998	GP3 (ORF3), GP4 (ORF4)	-
13048	G	A	Synonymous, Non-Synonymous	-, E35K	0.995	GP3 (ORF3), GP4 (ORF4)	-
13090	G	A	Synonymous, Non-Synonymous	-, D49N	0.995	GP3 (ORF3), GP4 (ORF4)	-
13102	T	C	Synonymous, Non-Synonymous	-, F53L	0.995	GP3 (ORF3), GP4 (ORF4)	-
13123	G	A	Synonymous, Non-Synonymous	-, A60T	0.997	GP3 (ORF3), GP4 (ORF4)	B-cell epitope
13137	A	C	Non-Synonymous, Non-Synonymous	K245T, K64N	1	GP3 (ORF3), GP4 (ORF4)	B-cell epitope
13149	A	G	Non-Synonymous, Synonymous	E249G, -	0.998	GP3 (ORF3), GP4 (ORF4)	B-cell epitope
13153	T	C	Synonymous, Non-synonymous	-, S70P	0.998	GP3 (ORF3), GP4 (ORF4)	B-cell epitope
13158	C	T	Non-Synonymous, Synonymous	P252L, -	1	GP3 (ORF3), GP4 (ORF4)	B-cell epitope
13181	C	T	Non-Synonymous, Non-Synonymous	L260F, T79I	0.996	GP3 (ORF3), GP4 (ORF4)	-
13194	C	T	Non-Synonymous, Synonymous	S264L, -	0.998	GP3 (ORF3), GP4 (ORF4)	-
13209	C	T	Synonymous	-	1	GP4 (ORF4)	predicted N-glycosylation
13218	C	T	Synonymous	-	0.998	GP4 (ORF4)	-
13224	A	G	Synonymous	-	0.998	GP4 (ORF4)	-
13227	C	T	Synonymous	-	0.993	GP4 (ORF4)	-
13243	C	T	Synonymous	-	1	GP4 (ORF4)	-
13275	C	T	Synonymous	-	0.999	GP4 (ORF4)	-
13290	G	A	Synonymous	-	0.995	GP4 (ORF4)	-
13305	C	T	Synonymous	-	0.994	GP4 (ORF4)	-
13317	T	C	Synonymous	-	0.996	GP4 (ORF4)	predicted N-glycosylation
13350	C	T	Synonymous	-	1	GP4 (ORF4)	-
13429	C	T	Synonymous	-	0.998	GP4 (ORF4)	-
13441	G	A	Non-Synonymous	A166T	0.996	GP4 (ORF4)	-
13491	A	G	Synonymous	-	1	GP4 (ORF4)	-
13532	G	T	Synonymous, Non-Synonymous	-, A12S	1	GP5, GP5a (ORF5)	-
13588	C	T	Non-Synonymous, Synonymous	A32V, -	0.99	GP5, GP5a (ORF5)	-
13591	A	C	Non-Synonymous, Synonymous	D33A, -	1	GP5, GP5a (ORF5)	-
13597	A	G	Non-Synonymous, Synonymous	N35S, -	1	GP5, GP5a (ORF5)	-
13602	G	A	Non-Synonymous, Non-Synonymous	D37S, R35Q	0.78	GP5, GP5a (ORF5)	-
13603	A	G	Non-Synonymous	D37S, R35Q	0.77	GP5, GP5a (ORF5)	-
13634	G	A	Synonymous	-	1	GP5 (ORF5)	Neutralising epitope
13672	G	A	Non-Synonymous	S60N	1	GP5 (ORF5)	-
13681	G	A	Non-Synonymous	G63D	1	GP5 (ORF5)	-
13787	A	G	Synonymous	-	1	GP5 (ORF5)	-
13794	G	A	Non-Synonymous	A101T	1	GP5 (ORF5)	-
13817	C	T	Synonymous	-	0.995	GP5 (ORF5)	-
13824	T	A	Non-Synonymous	C111S	1	GP5 (ORF5)	-
13832	C	G	Synonymous	-	1	GP5 (ORF5)	-
13857	T	C	Non-Synonymous	F122L	0.995	GP5 (ORF5)	T-cell epitope
13882	C	T	Non-Synonymous	A130V	0.996	GP5 (ORF5)	T-cell epitope
13898	C	T	Synonymous	-	1	GP5 (ORF5)	-
13912	G	A	Non-Synonymous	R140H	1	GP5 (ORF5)	-
13913	T	C	Synonymous	-	1	GP5 (ORF5)	-
13953	G	A	Non-Synonymous	V154I	1	GP5 (ORF5)	-
13955	T	C	Synonymous	-	0.994	GP5 (ORF5)	-
13961	A	G	Synonymous	-	1	GP5 (ORF5)	-
13985	A	G	Synonymous	-	0.991	GP5 (ORF5)	-
14000	C	T	Synonymous	-	0.995	GP5 (ORF5)	-
14008	A	G	Non-Synonymous	D172G	1	GP5 (ORF5)	-
14013	A	G	Non-Synonymous	N174D	0.998	GP5 (ORF5)	-
14018	C	T	Synonymous	-	0.998	GP5 (ORF5)	-
14093	G	A	Synonymous, Non-Synonymous	-, G3S	0.982	GP5 (ORF5), Membrane Protein M (ORF6)	-
14113	C	T	Synonymous	-	0.993	Membrane Protein M (ORF6)	-
14117	C	T	Non-Synonymous	P11S	0.993	Membrane Protein M (ORF6)	-
14121	T	C	Non-Synonymous	I12T	1	Membrane Protein M (ORF6)	-
14137	C	T	Synonymous	-	1	Membrane Protein M (ORF6)	-
14155	C	T	Synonymous	-	0.996	Membrane Protein M (ORF6)	-
14161	C	T	Synonymous	-	1	Membrane Protein M (ORF6)	-
14233	T	C	Synonymous	-	1	Membrane Protein M (ORF6)	-
14239	C	T	Synonymous	-	1	Membrane Protein M (ORF6)	-
14245	C	T	Synonymous	-	1	Membrane Protein M (ORF6)	-
14248	T	C	Synonymous	-	0.998	Membrane Protein M (ORF6)	-
14305	C	T	Synonymous	-	0.995	Membrane Protein M (ORF6)	-
14366	A	G	Non-Synonymous	I94V	0.991	Membrane Protein M (ORF6)	-
14368	C	T	Synonymous	-	0.992	Membrane Protein M (ORF6)	-
14395	T	A	Synonymous	-	1	Membrane Protein M (ORF6)	-
14459	T	C	Non-Synonymous	S125P	1	Membrane Protein M (ORF6)	-
14527	A	T	Synonymous	-	0.998	Membrane Protein M (ORF6)	weak B-cell epitope
14637	A	G	Non-Synonymous	T14A	0.996	Nucleocapsid Protein N (ORF7)	-
14769	C	T	Synonymous	-	0.999	Nucleocapsid Protein N (ORF7)	T-cell epitope
14771	G	A	Synonymous	-	0.999	Nucleocapsid Protein N (ORF7)	T-cell epitope
14789	C	T	Synonymous	-	0.999	Nucleocapsid Protein N (ORF7)	T-cell epitope
14810	T	C	Synonymous	-	1	Nucleocapsid Protein N (ORF7)	T-cell epitope
14816	C	T	Synonymous	-	0.998	Nucleocapsid Protein N (ORF7)
14849	C	T	Synonymous	-	1	Nucleocapsid Protein N (ORF7)	B-cell epitope
14912	T	C	Synonymous	-	0.995	Nucleocapsid Protein N (ORF7)	T-cell epitope
14933	A	G	Synonymous	-	0.961	Nucleocapsid Protein N (ORF7)	T-cell epitope
14981	T	C	Synonymous	-	0.995	Nucleocapsid Protein N (ORF7)	-
15014	G	A	Non-Coding	-	0.992	3'-UTR	-
15027	G	A	Non-Coding	-	0.983	3'-UTR	-
15065	T	A	Non-Coding	-	1	3'-UTR	-
* Position of the residue change is based on the ORF polypeptide

## Sheet: Quasispecies
Table S1b. Low-fequency Single-nucleotide variants detected in the mixed Olot/91 population
POSITION	REF (major Olot/91)	ALT (rare variants)	CONSEQUENCE	RESIDUE CHANGE*	FREQUENCY	GENE FEATURE	MISC. ANNOTATION
215	T	G	Non-Coding	-	0.024	5'-UTR	-
686	C	T	Synonymous	-	0.019	NSP1 (ORF1a)	-
1627	C	A	Non-Synonymous	A469E	0.026	NSP2 (ORF1a)	B-cell epitope
1664	G	A	Synonymous	-	0.027	NSP2 (ORF1a)	-
2477	C	T	Synonymous	-	0.014	NSP2 (ORF1a)	B-cell epitope
2940	G	A	Non-Synonymous	A907T	0.03	NSP2 (ORF1a)	-
4134	G	A	Non-Synonymous	A1305T	0.018	NSP3 (ORF1a)	-
4135	C	G	Non-Synonymous	A1305W	0.018	NSP3 (ORF1a)	-
4157	C	T	Synonymous	-	0.014	NSP3 (ORF1a)	-
4466	C	T	Synonymous	-	0.033	NSP3 (ORF1a)	-
4592	C	T	Synonymous	-	0.016	NSP3 (ORF1a)	-
5528	T	A	Synonymous	-	0.154	NSP4 (ORF1a)	B-cell epitope
5886	C	T	Synonymous	-	0.014	NSP4 (ORF1a)	-
6443	A	G	Synonymous	-	0.022	NSP6 (ORF1a)	-
6515	T	C	Synonymous	-	0.019	NSP7 (ORF1a)	-
6698	C	T	Synonymous	-	0.011	NSP7 (ORF1a)	-
7657	T	C	Synonymous	-	0.013	NSP9 (ORF1b)	-
7825	C	T	Synonymous	-	0.011	NSP9 (ORF1b)	-
7888	G	A	Synonymous	-	0.013	NSP9 (ORF1b)	T-cell epitope
8155	C	T	Synonymous	-	0.014	NSP9 (ORF1b)	-
8546	C	T	Synonymous	-	0.022	NSP9 (ORF1b)	-
8551	T	C	Synonymous	-	0.016	NSP9 (ORF1b)	-
8554	T	C	Synonymous	-	0.016	NSP9 (ORF1b)	-
8593	C	T	Synonymous	-	0.022	NSP9 (ORF1b)	-
8611	C	G	Synonymous	-	0.034	NSP9 (ORF1b)	-
8617	T	C	Synonymous	-	0.046	NSP9 (ORF1b)	-
8620	A	G	Synonymous	-	0.046	NSP9 (ORF1b)	-
8623	A	G	Synonymous	-	0.044	NSP9 (ORF1b)	-
8647	T	C	Synonymous	-	0.03	NSP9 (ORF1b)	-
8689	T	C	Synonymous	-	0.018	NSP9 (ORF1b)	-
8692	C	T	Synonymous	-	0.02	NSP9 (ORF1b)	-
8695	C	T	Synonymous	-	0.017	NSP9 (ORF1b)	-
8800	A	G	Synonymous	-	0.031	NSP9 (ORF1b)	-
8956	T	C	Synonymous	-	0.012	NSP9 (ORF1b)	-
8959	T	C	Synonymous	-	0.074	NSP9 (ORF1b)	-
10000	C	T	Synonymous	-	0.011	NSP10 (ORF1b)	T-cell epitope
10018	C	T	Synonymous	-	0.024	NSP10 (ORF1b)	-
10483	C	T	Synonymous	-	0.014	NSP10 (ORF1b)	-
10498	C	T	Synonymous	-	0.014	NSP10 (ORF1b)	-
10582	G	A	Synonymous	-	0.03	NSP10 (ORF1b)	-
11011	C	T	Synonymous	-	0.109	NSP11 (ORF1b)	-
11203	C	T	Synonymous	-	0.011	NSP11 (ORF1b)	-
11225	C	T	Synonymous	-	0.018	NSP11 (ORF1b)	-
11239	G	A	Synonymous	-	0.017	NSP11 (ORF1b)	-
11260	C	T	Synonymous	-	0.02	NSP11 (ORF1b)	-
11282	C	A	Synonymous	-	0.018	NSP11 (ORF1b)	-
11287	A	G	Synonymous	-	0.025	NSP11 (ORF1b)	-
11320	G	A	Synonymous	-	0.022	NSP11 (ORF1b)	-
11326	A	G	Synonymous	-	0.027	NSP11 (ORF1b)	predicted cleavage site; by 3C-like serine proteinase
11332	T	C	Synonymous	-	0.028	NSP12 (ORF1b)	-
11341	G	A	Synonymous	-	0.027	NSP12 (ORF1b)	-
11365	T	C	Synonymous	-	0.033	NSP12 (ORF1b)	-
11371	A	G	Synonymous	-	0.033	NSP12 (ORF1b)	-
11374	G	A	Synonymous	-	0.029	NSP12 (ORF1b)	-
11377	T	A	Synonymous	-	0.029	NSP12 (ORF1b)	-
11380	G	A	Synonymous	-	0.029	NSP12 (ORF1b)	-
11381	A	G	Non-Synonymous	N1330D	0.034	NSP12 (ORF1b)	-
11446	C	T	Synonymous	-	0.038	NSP12 (ORF1b)	-
11452	C	T	Synonymous	-	0.046	NSP12 (ORF1b)	-
11458	G	A	Synonymous	-	0.051	NSP12 (ORF1b)	-
11482	T	C	Synonymous	-	0.038	NSP12 (ORF1b)	-
11485	T	C	Synonymous	-	0.037	NSP12 (ORF1b)	-
11494	C	T	Synonymous	-	0.036	NSP12 (ORF1b)	-
11499	A	G	Non-Synonymous	N1369S	0.034	NSP12 (ORF1b)	-
11509	A	T	Synonymous	-	0.03	NSP12 (ORF1b)	-
11521	T	C	Synonymous	-	0.024	NSP12 (ORF1b)	-
11530	C	T	Synonymous	-	0.024	NSP12 (ORF1b)	-
11545	A	G	Synonymous	-	0.018	NSP12 (ORF1b)	-
11551	G	A	Synonymous	-	0.016	NSP12 (ORF1b)	-
11818	C	T	Non-Synonymous, Synonymous	A8V, -	0.022	GP2a, GP2b (ORF2)	Signal peptide
11827	C	T	Non-Synonymous, Synonymous	A11V, -	0.015	GP2a, GP2b (ORF2)	Signal peptide
11842	C	T	Non-Synonymous, Synonymous	T16M, -	0.021	GP2a, GP2b (ORF2)	Signal peptide
11990	C	T	Synonymous	-	0.014	GP2a, GP2b (ORF2)	-
12029	T	A	Non-Synonymous	N78K	0.082	GP2a (ORF2)	-
12207	G	A	Non-Synonymous	G138R	0.019	GP2a (ORF2)	-
12464	C	T	Synonymous	-	0.0084	GP2a (ORF2), GP3 (ORF3)	-
12621	T	C	Non-Synonymous	M73T	0.075	GP3 (ORF3)	B-cell epitope
12854	A	C	Non-Synonymous	N151H	0.017	GP3 (ORF3)	predicted N-glycosylation
12931	C	T	Synonymous	-	0.194	GP3 (ORF3)	-
13398	G	A	Synonymous	-	0.028	GP4 (ORF4)	-
13401	A	G	Synonymous	-	0.021	GP4 (ORF4)	-
13602	A	G	Non-Synonymous, Non-Synonymous	S37G, Q35R	0.139	GP5, GP5a (ORF5)	Signal peptide
13603	G	A	Non-Synonymous, Synonymous	S37N, -	0.138	GP5, GP5a (ORF5)	predicted N-glycosylation
14274	A	G	Non-Synonymous	H59R	0.05	Membrane Protein M (ORF6)	-
14368	T	C	Synonymous	-	0.01	Membrane Protein M (ORF6)	-
14717	A	G	Synonymous	-	0.078	Nucleocapsid Protein N (ORF7)	-
14804	C	T	Synonymous	-	0.013	Nucleocapsid Protein N (ORF7)	T-cell epitope
15048	C	A	Non-Coding	-	0.11	3'-UTR	-
* Position of the residue change is based on the ORF polypeptide
